# Supplementary material for: Molecular Modeling of N-Acetylglucosamine Binding to the I154R Mutant of NAGLU: Pathogenic Insights into Sanfilippo Syndrome Type B
Source: Int J Mol Sci. 2026 May 15;27(10):4404. doi: 10.3390/ijms27104404 (PMC13207710; doi:10.3390/ijms27104404)
Supplement: Supplementary file 1 [file ijms-27-04404-s001.zip]

Archive with 1 entries (1 files):
- ijms-4231592-supplementary.pdf
